# Supplementary material for: Serum Interleukin-6 and CCL11/Eotaxin May Be Suitable Biomarkers for the Diagnosis of Chronic Nonbacterial Osteomyelitis
Source: Front Pediatr. 2017 Dec 1;5:256. doi: 10.3389/fped.2017.00256 (PMC5716982; doi:10.3389/fped.2017.00256)
Supplement: Data Supplement S1 — Demographic information on included patients. [file table_1.xlsx]

## Sheet: Tabelle1
Diagnosis	CRMO		Oligoarticular JIA, ANA pos., HLA B27 negative				JIA ("other")						Lymphoma				Leukemia								Osteoarticular infections				Parainfectious or reactive Arthritis
Detailed classification			persistent		extended		ERA JIA		Polyarticular JIA (RF negative)		Psoriatic arthritis		Non-Hodgkin-Lymphom		Hodgkin Lymhoma		AML				common-ALL		T-ALL		Bacterial arthritis/osteomyelitis		Lyme disease		Parainfectious		Reactive athritis
	Age	Gender	Age	Gender	Age	Gender	Age	Gender	Age	Gender	Age	Gender	Age	Gender	Age	Gender	Age	Gender	Age	Gender	Age	Gender	Age	Gender	Age	Gender	Age	Gender	Age	Gender	Age	Gender
male:female		38:33		8:14		2:6		8:8		5:7		1:2		5:4		m 1		4:1		1:5		14:5		m 4		4:1		2:4		m 2		4:1
Median	12		5.5		13		12		12.5		17		15		3		14		3.5		4		8.5		1		6.5		2		2
SD	2.89331		4.31272		6.11789		4.61158		5.03322		6.9282		4.30439				4.71169		1.47196		5.1877		6.13052		6.50385		4.2269				5.93296
Range	7-17		1-16		1-19		6-17		1-20		5-17		3-17		3		7-20		1-5		3-17		2-14		0-13		2-14		2		1-15
