# Supplementary material for: Serum Interleukin-6 and CCL11/Eotaxin May Be Suitable Biomarkers for the Diagnosis of Chronic Nonbacterial Osteomyelitis
Source: Front Pediatr. 2017 Dec 1;5:256. doi: 10.3389/fped.2017.00256 (PMC5716982; doi:10.3389/fped.2017.00256)
Supplement: Data Supplement S2 — Univariate ANOVA with Bonferroni correction and pairwise comparison [chronic recurrent multifocal osteomyelitis (CRMO) vs. controls vs. alternative diagnoses]. [file table_2.xlsx]

## Sheet: Univartiate ANOVA
Univariate ANOVA
		Sum of Squares	df	Mean Square	F	Sig.
CCL11_Eotaxin	Between Groups	882404	6	147067	64.7228	7.36503e-48
	Within Groups	558977	246	2272.27
	Total	1.44138e+06	252
CCL2_MCP_1	Between Groups	2.29455e+06	6	382426	1.42141	0.206839
	Within Groups	6.61854e+07	246	269046
	Total	6.848e+07	252
CCL5_RANTES	Between Groups	2.68013e+08	6	4.46688e+07	17.2006	1.36009e-16
	Within Groups	6.38845e+08	246	2.59693e+06
	Total	9.06858e+08	252
Collagen_I_alpha_1	Between Groups	1.03137e+08	6	1.71895e+07	16.1524	1.16589e-15
	Within Groups	2.61795e+08	246	1.06421e+06
	Total	3.64932e+08	252
IL_10	Between Groups	1642.8	6	273.8	10.5005	2.26474e-10
	Within Groups	6414.43	246	26.0749
	Total	8057.23	252
IL_12_p70	Between Groups	3672.04	6	612.006	2.71429	0.0143205
	Within Groups	55467.1	246	225.476
	Total	59139.1	252
IL_18	Between Groups	5.11306e+06	6	852176	14.6489	2.69685e-14
	Within Groups	1.43107e+07	246	58173.4
	Total	1.94237e+07	252
IL_19	Between Groups	144.899	6	24.1498	0.421344	0.864469
	Within Groups	14099.8	246	57.3161
	Total	14244.7	252
IL_1ra	Between Groups	6.59976e+06	6	1.09996e+06	2.19405	0.0441988
	Within Groups	1.23329e+08	246	501338
	Total	1.29929e+08	252
IL_2_R_alpha	Between Groups	2.13202e+07	6	3.55337e+06	18.496	1.00107e-17
	Within Groups	4.72606e+07	246	192116
	Total	6.85808e+07	252
IL_6	Between Groups	56499.7	6	9416.62	32.0096	2.28422e-28
	Within Groups	72368.5	246	294.181
	Total	128868	252
Mip_1_beta	Between Groups	21483.1	6	3580.52	14.3107	5.52039e-14
	Within Groups	61549	246	250.199
	Total	83032.1	252
Osteopontin	Between Groups	2.5496e+08	6	4.24933e+07	0.317251	0.927651
	Within Groups	3.29498e+10	246	1.33942e+08
	Total	3.32048e+10	252
Osteoprogerin	Between Groups	1.17068e+06	6	195113	4.01033	0.000750471
	Within Groups	1.19685e+07	246	48652.5
	Total	1.31392e+07	252
S100A8	Between Groups	5.11213e+07	6	8.52022e+06	14.6716	2.57034e-14
	Within Groups	1.42859e+08	246	580727
	Total	1.9398e+08	252
SPARC	Between Groups	6.86474e+13	6	1.14412e+13	6.83727	1.00602e-06
	Within Groups	4.11647e+14	246	1.67336e+12
	Total	4.80294e+14	252
TNF_alpha	Between Groups	1123.87	6	187.312	4.15699	0.00053388
	Within Groups	11084.6	246	45.0594
	Total	12208.5	252
TRANCE_RANK_L	Between Groups	1073.09	6	178.849	6.55842	1.93016e-06
	Within Groups	6708.44	246	27.2701
	Total	7781.53	252
Post-Hoc-Tests
Multiple Comparisons
Dunnett-T (2-seitig)a
Dependent Variable			Mean Difference (I-J)	Std. Error	Sig.	95% Confidence Interval
						Lower Bound	Upper Bound
CCL11_Eotaxin	1 JIA , ANA+	9 CRMO	14.3345	10.2617	0.615464	-12.6783	41.3472
	2 JIA, andere	9 CRMO	-11.8454	10.2617	0.786288	-38.8581	15.1673
	7 Lymphome	9 CRMO	-3.9742	16.8665	0.999939	-48.3732	40.4248
	8 Leukämie	9 CRMO	-40,89890*	9.94158	0.000316726	-67.0689	-14.7289
	10 Infektiös/reaktiv	9 CRMO	-8.37727	12.5794	0.979952	-41.491	24.7365
	13 gesund	9 CRMO	127,30797*	8.39742	3.87591e-08	105.203	149.413
CCL2_MCP_1	1 JIA , ANA+	9 CRMO	32.6581	111.662	0.999779	-261.278	326.594
	2 JIA, andere	9 CRMO	277.218	111.662	0.0744841	-16.7177	571.154
	7 Lymphome	9 CRMO	-13.0021	183.53	1	-496.124	470.12
	8 Leukämie	9 CRMO	115.97	108.178	0.836087	-168.797	400.736
	10 Infektiös/reaktiv	9 CRMO	13.552	136.881	1	-346.771	373.875
	13 gesund	9 CRMO	-21.2916	91.3756	0.999943	-261.827	219.244
CCL5_RANTES	1 JIA , ANA+	9 CRMO	350.765	346.913	0.868901	-562.442	1263.97
	2 JIA, andere	9 CRMO	-282.46	346.913	0.947701	-1195.67	630.747
	7 Lymphome	9 CRMO	-298.011	570.197	0.994277	-1798.99	1202.96
	8 Leukämie	9 CRMO	-2507,07833*	336.091	3.87676e-08	-3391.8	-1622.36
	10 Infektiös/reaktiv	9 CRMO	44.6371	425.265	1	-1074.82	1164.1
	13 gesund	9 CRMO	-1804,24215*	283.888	4.46988e-08	-2551.54	-1056.94
Collagen_I_alpha_1	1 JIA , ANA+	9 CRMO	459.332	222.077	0.198082	-125.259	1043.92
	2 JIA, andere	9 CRMO	115.569	222.077	0.994407	-469.022	700.16
	7 Lymphome	9 CRMO	-1130,83841*	365.012	0.0125725	-2091.69	-169.986
	8 Leukämie	9 CRMO	44.1208	215.149	0.999973	-522.233	610.475
	10 Infektiös/reaktiv	9 CRMO	345.043	272.234	0.709783	-371.582	1061.67
	13 gesund	9 CRMO	-1280,86153*	181.731	3.88654e-08	-1759.25	-802.475
IL_10	1 JIA , ANA+	9 CRMO	1.41472	1.09926	0.69588	-1.47896	4.3084
	2 JIA, andere	9 CRMO	-0.588121	1.09926	0.993517	-3.4818	2.30556
	7 Lymphome	9 CRMO	0.0630509	1.80678	1	-4.69309	4.81919
	8 Leukämie	9 CRMO	-1.08887	1.06497	0.863079	-3.89228	1.71454
	10 Infektiös/reaktiv	9 CRMO	2.0878	1.34754	0.503055	-1.45944	5.63503
	13 gesund	9 CRMO	-5,53301*	0.899555	5.72134e-08	-7.90098	-3.16504
IL_12_p70	1 JIA , ANA+	9 CRMO	8.27449	3.23251	0.0608358	-0.234713	16.7837
	2 JIA, andere	9 CRMO	0.204411	3.23251	1	-8.30479	8.71362
	7 Lymphome	9 CRMO	15,32839*	5.31306	0.024258	1.34239	29.3144
	8 Leukämie	9 CRMO	0.744869	3.13167	0.999935	-7.49888	8.98862
	10 Infektiös/reaktiv	9 CRMO	-1.32995	3.96259	0.999512	-11.761	9.10111
	13 gesund	9 CRMO	-0.115494	2.64525	1	-7.0788	6.84781
IL_18	1 JIA , ANA+	9 CRMO	63.5807	51.9221	0.739699	-73.0981	200.26
	2 JIA, andere	9 CRMO	56.4081	51.9221	0.827818	-80.2707	193.087
	7 Lymphome	9 CRMO	158.457	85.3408	0.302282	-66.1922	383.107
	8 Leukämie	9 CRMO	412,68295*	50.3024	3.87591e-08	280.268	545.098
	10 Infektiös/reaktiv	9 CRMO	64.8015	63.649	0.865321	-102.747	232.35
	13 gesund	9 CRMO	-38.5403	42.4892	0.915889	-150.388	73.3075
IL_19	1 JIA , ANA+	9 CRMO	-1.68433	1.62978	0.857284	-5.97453	2.60587
	2 JIA, andere	9 CRMO	-1.68433	1.62978	0.857284	-5.97453	2.60587
	7 Lymphome	9 CRMO	-1.68433	2.67876	0.984981	-8.73584	5.36717
	8 Leukämie	9 CRMO	-1.68433	1.57894	0.839071	-5.84069	2.47203
	10 Infektiös/reaktiv	9 CRMO	-1.68433	1.99787	0.938834	-6.9435	3.57483
	13 gesund	9 CRMO	-1.68433	1.33369	0.712988	-5.19511	1.82645
IL_1ra	1 JIA , ANA+	9 CRMO	-319.82	152.425	0.185794	-721.059	81.4202
	2 JIA, andere	9 CRMO	-272.468	152.425	0.34285	-673.708	128.771
	7 Lymphome	9 CRMO	-81.1934	250.53	0.999601	-740.684	578.297
	8 Leukämie	9 CRMO	-269.282	147.67	0.321372	-658.004	119.441
	10 Infektiös/reaktiv	9 CRMO	-83.0452	186.851	0.997629	-574.908	408.817
	13 gesund	9 CRMO	-412,46122*	124.733	0.00634397	-740.806	-84.1162
IL_2_R_alpha	1 JIA , ANA+	9 CRMO	152.821	94.3565	0.453037	-95.5612	401.204
	2 JIA, andere	9 CRMO	54.4887	94.3565	0.990308	-193.894	302.871
	7 Lymphome	9 CRMO	499,46028*	155.087	0.00845653	91.2111	907.709
	8 Leukämie	9 CRMO	732,08016*	91.413	3.87593e-08	491.446	972.714
	10 Infektiös/reaktiv	9 CRMO	177.028	115.668	0.516749	-127.453	481.509
	13 gesund	9 CRMO	-201.018	77.2144	0.0541098	-404.276	2.23947
IL_6	1 JIA , ANA+	9 CRMO	-34,51912*	3.6923	3.87591e-08	-44.2387	-24.7996
	2 JIA, andere	9 CRMO	-33,36114*	3.6923	3.87591e-08	-43.0807	-23.6416
	7 Lymphome	9 CRMO	-34,19304*	6.06879	3.2559e-07	-50.1684	-18.2177
	8 Leukämie	9 CRMO	-26,23048*	3.57712	3.87779e-08	-35.6468	-16.8141
	10 Infektiös/reaktiv	9 CRMO	-31,23215*	4.52623	3.9016e-08	-43.1469	-19.3174
	13 gesund	9 CRMO	-35,25507*	3.02151	3.87591e-08	-43.2088	-27.3013
Mip_1_beta	1 JIA , ANA+	9 CRMO	11,62665*	3.40513	0.00439002	2.66306	20.5902
	2 JIA, andere	9 CRMO	3.48083	3.40513	0.863187	-5.48276	12.4444
	7 Lymphome	9 CRMO	3.87715	5.59677	0.975638	-10.8557	18.61
	8 Leukämie	9 CRMO	-13,60065*	3.2989	0.000305571	-22.2846	-4.91669
	10 Infektiös/reaktiv	9 CRMO	0.983659	4.17419	0.999939	-10.0044	11.9717
	13 gesund	9 CRMO	-14,92759*	2.7865	1.20144e-06	-22.2627	-7.59245
Osteopontin	1 JIA , ANA+	9 CRMO	-2249.6	2491.43	0.917507	-8808	4308.8
	2 JIA, andere	9 CRMO	-840.138	2491.43	0.999499	-7398.54	5718.26
	7 Lymphome	9 CRMO	-1211.65	4095	0.999764	-11991.2	9567.94
	8 Leukämie	9 CRMO	1512.44	2413.71	0.985243	-4841.36	7866.24
	10 Infektiös/reaktiv	9 CRMO	-275.713	3054.14	1	-8315.37	7763.94
	13 gesund	9 CRMO	-547.365	2038.8	0.999866	-5914.27	4819.54
Osteoprogerin	1 JIA , ANA+	9 CRMO	2.45532	47.4835	1	-122.539	127.45
	2 JIA, andere	9 CRMO	-87.4481	47.4835	0.310875	-212.443	37.5466
	7 Lymphome	9 CRMO	-32.0343	78.0454	0.998476	-237.479	173.411
	8 Leukämie	9 CRMO	150,91019*	46.0022	0.00692886	29.8149	272.006
	10 Infektiös/reaktiv	9 CRMO	19.3554	58.2079	0.999537	-133.87	172.581
	13 gesund	9 CRMO	75.6936	38.857	0.253631	-26.5928	177.98
S100A8	1 JIA , ANA+	9 CRMO	144.309	164.05	0.92627	-287.533	576.151
	2 JIA, andere	9 CRMO	-203.116	164.05	0.730324	-634.958	228.726
	7 Lymphome	9 CRMO	-140.932	269.638	0.994276	-850.721	568.858
	8 Leukämie	9 CRMO	-1091,87051*	158.932	3.90663e-08	-1510.24	-673.5
	10 Infektiös/reaktiv	9 CRMO	194.437	201.102	0.890329	-334.939	723.813
	13 gesund	9 CRMO	-760,27989*	134.246	2.85688e-07	-1113.67	-406.892
SPARC	1 JIA , ANA+	9 CRMO	404012	278474	0.57544	-329038	1.13706e+06
	2 JIA, andere	9 CRMO	876232,22414*	278474	0.0107633	143182	1.60928e+06
	7 Lymphome	9 CRMO	325944	457709	0.972133	-878921	1.53081e+06
	8 Leukämie	9 CRMO	-584334	269787	0.160074	-1.29452e+06	125848
	10 Infektiös/reaktiv	9 CRMO	448603	341369	0.676305	-450011	1.34722e+06
	13 gesund	9 CRMO	-634751,29353*	227883	0.0325028	-1.23463e+06	-34877.2
TNF_alpha	1 JIA , ANA+	9 CRMO	3.06503	1.44505	0.176791	-0.738898	6.86895
	2 JIA, andere	9 CRMO	1.76838	1.44505	0.740243	-2.03555	5.5723
	7 Lymphome	9 CRMO	0.527099	2.37513	0.999957	-5.72515	6.77935
	8 Leukämie	9 CRMO	-1.33963	1.39997	0.894861	-5.02488	2.34563
	10 Infektiös/reaktiv	9 CRMO	0.574143	1.77142	0.9996	-4.08892	5.23721
	13 gesund	9 CRMO	-3,42823*	1.18252	0.0232598	-6.54108	-0.315383
TRANCE_RANK_L	1 JIA , ANA+	9 CRMO	5,37848*	1.12417	1.7756e-05	2.41923	8.33773
	2 JIA, andere	9 CRMO	1.32939	1.12417	0.767962	-1.62986	4.28864
	7 Lymphome	9 CRMO	-1.22773	1.84773	0.980175	-6.09165	3.63619
	8 Leukämie	9 CRMO	-1.22897	1.0891	0.802578	-4.09591	1.63796
	10 Infektiös/reaktiv	9 CRMO	1.51411	1.37807	0.820582	-2.11351	5.14173
	13 gesund	9 CRMO	-1.09185	0.91994	0.765108	-3.51348	1.32979
*. The mean difference is significant at the 0.05 level.
a. Dunnett-T-Tests behandeln eine Gruppe als Kontrollgruppe und vergleichen alle Gruppen mit dieser Gruppe.
DISCRIMINANT
/GROUPS=Erkrankung_gepoolt(1 13)
/VARIABLES=CCL11_Eotaxin CCL2_MCP_1 CCL5_RANTES Collagen_I_alpha_1 IL_10 IL_12_p70 IL_18 IL_19
IL_1ra IL_2_R_alpha IL_6 Mip_1_beta Osteopontin Osteoprogerin S100A8 SPARC TNF_alpha TRANCE_RANK_L
/ANALYSIS ALL
/PRIORS EQUAL
/STATISTICS=MEAN STDDEV TABLE
/PLOT=COMBINED SEPARATE MAP
/CLASSIFY=NONMISSING POOLED.
