# Supplementary material for: Serum Interleukin-6 and CCL11/Eotaxin May Be Suitable Biomarkers for the Diagnosis of Chronic Nonbacterial Osteomyelitis
Source: Front Pediatr. 2017 Dec 1;5:256. doi: 10.3389/fped.2017.00256 (PMC5716982; doi:10.3389/fped.2017.00256)
Supplement: Data Supplement S4 — Sensitivity and specificity of predictive approach. [file table_4.xlsx]

## Sheet: Tabelle1
A)
		Pattern of characteristics					Actual incidence
	prediction according to flow-chart	IL_6_klass	CCL11_Eotaxin_klass	IL_2_R_alpha_klass	CCL5_RANTES_klass	Collagen_I_alpha_1_klass	1 CRMO	2 Healthy	3 alternative disorder	Total
	3 alternative disorder	0	0	0	0	0		5	2	7
	3 alternative disorder	0	0	0	0	1			11	11
	3 alternative disorder	0	0	0	1	0			6	6
	3 alternative disorder	0	0	0	1	1	1		5	6
	3 alternative disorder	0	0	1	0	0			5	5
	3 alternative disorder	0	0	1	0	1			27	27
	3 alternative disorder	0	0	1	1	0	2		11	13
	3 alternative disorder	0	0	1	1	1			47	47
	2 Healthy	0	1	0	0	0		34		34
	2 Healthy	0	1	0	0	1		13		13
	2 Healthy	0	1	0	1	0	1	1		2
	2 Healthy	0	1	0	1	1		1		1
	2 Healthy	0	1	1	0	0		3		3
	2 Healthy	0	1	1	1	0		1		1
	2 Healthy	0	1	1	1	1		1	4	5
	1 CRMO	1	0	0	0	0	2			2
	1 CRMO	1	0	0	0	1	7			7
	1 CRMO	1	0	0	1	0	1			1
	1 CRMO	1	0	0	1	1	18			18
	1 CRMO	1	0	1	0	0	3			3
	1 CRMO	1	0	1	0	1	2		3	5
	1 CRMO	1	0	1	1	0	6			6
	1 CRMO	1	0	1	1	1	21		2	23
	1 CRMO	1	1	1	1	0	4			4
	1 CRMO	1	1	1	1	1	3			3
	Total						71	59	123	253
	0… below Cut-Off							xx …correct prediction
	1… above Cut-Off							xx … wrong prediction
	Cut Points	IL_6>17	CCL11_Eotaxin >110	IL_2_R_alpha >340	CCL5_RANTES >5550	Collagen_I_alpha_1>5300
B)
		1 CRMO	2 Healthy	3 alternative disorder	Total
	1 CRMO	67	0	5	72
	2 Healthy	1	54	4	59
	3 alternative disorder	3	5	114	122
	Total	71	59	123	253
							CRMO vs. Alternative diagnoses
		1 CRMO	3 alternative disorder	Total
	1 CRMO	67	5	72
	3 alternative disorder	3	114	117					Sensitivity	0.930556
	Total	70	119	189					Specificity	0.974359
							CRMO vs. Healthy
		1 CRMO	2 Healthy	Total
	1 CRMO	67	0	67
	2 Healthy	1	54	55					Sensitivity	1
	Total	68	54	122					Specificity	0.981818
							CRMO vs Healthy and alternative diagnoses
		1 CRMO	2+3	Total
	1 CRMO	67	4	71
	2+3	5	177	182					Sensitivity	0.943662
	Total	72	181	253					Specificity	0.972527
