# Supplementary material for: Serum Interleukin-6 and CCL11/Eotaxin May Be Suitable Biomarkers for the Diagnosis of Chronic Nonbacterial Osteomyelitis
Source: Front Pediatr. 2017 Dec 1;5:256. doi: 10.3389/fped.2017.00256 (PMC5716982; doi:10.3389/fped.2017.00256)
Supplement: Data Supplement S5 — Standardized canonical discriminant analysis with two core variables. [file table_5.xlsx]

## Sheet: Tabelle1
DISCRIMINANT
/GROUPS=CRMO_Gruppe(0 2)
/VARIABLES=CCL11_Eotaxin IL_6
/SAVE=CLASS =DIS_7
/ANALYSIS ALL
/METHOD=WILKS
/SAVE=CLASS
/PIN=.05
/POUT=.10
/PRIORS EQUAL
/HISTORY
/STATISTICS=COEFF RAW TABLE
/PLOT=COMBINED MAP
/CLASSIFY=NONMISSING POOLED.
Discriminant
Notes
Output Created		21-APR-2017 13:03:00
Comments
Input	Data	U:\_Beratung\Kubasch\Hedrich_170403_English_diskr.sav
	Active Dataset	DataSet1
	Filter	filter_$
	Weight	<none>
	Split File	<none>
	N of Rows in Working Data File	253
Missing Value Handling	Definition of Missing	User-defined missing values are treated as missing in the analysis phase.
	Cases Used	In the analysis phase, cases with no user- or system-missing values for any predictor variable are used. Cases with user-, system-missing, or out-of-range values for the grouping variable are always excluded.
Syntax		DISCRIMINANT /GROUPS=CRMO_Gruppe(0 2) /VARIABLES=CCL11_Eotaxin IL_6 /SAVE=CLASS =DIS_7 /ANALYSIS ALL /METHOD=WILKS /SAVE=CLASS /PIN=.05 /POUT=.10 /PRIORS EQUAL /HISTORY /STATISTICS=COEFF RAW TABLE /PLOT=COMBINED MAP /CLASSIFY=NONMISSING POOLED.
Resources	Processor Time	00:00:00,22
	Elapsed Time	00:00:00,19
Variables Created or Modified	DIS_7	Predicted Group for Analysis 1
	Dis_8	Predicted Group for Analysis 2
Number of unweighted cases written to the working file after classification		253
Warnings
Since ANALYSIS was omitted for the first analysis, all variables on the VARIABLES list will be entered at level 2 when METHOD = DIRECT and at level 1 when a stepwise METHOD.
Analysis Case Processing Summary
Unweighted Cases		N	Percent
Valid		253	100
Excluded	Missing or out-of-range group codes	0	0
	At least one missing discriminating variable	0	0
	Both missing or out-of-range group codes and at least one missing discriminating variable	0	0
	Total	0	0
Total		253	100
Group Statistics
CRMO_Gruppe Group		Valid N (listwise)
		Unweighted	Weighted
0 Disease Control	CCL11_Eotaxin	123	123
	IL_6	123	123
1 CRMO	CCL11_Eotaxin	71	71
	IL_6	71	71
2 Healthy	CCL11_Eotaxin	59	59
	IL_6	59	59
Total	CCL11_Eotaxin	253	253
	IL_6	253	253
Analysis 1
Summary of Canonical Discriminant Functions
Eigenvalues
Function	Eigenvalue	% of Variance	Cumulative %	Canonical Correlation
1	1,432a	69.5432	69.5432	0.767363
2	,627a	30.4568	100	0.620854
a. First 2 canonical discriminant functions were used in the analysis.
Wilks' Lambda
Test of Function(s)	Wilks' Lambda	Chi-square	df	Sig.
1 through 2	0.252671	343.229	4	5.07934e-73
2	0.614541	121.477	1	3.00533e-28
Standardized Canonical Discriminant Function Coefficients
	Function
	1	2
CCL11_Eotaxin	0.927376	0.387587
IL_6	-0.292201	0.961701
Structure Matrix
	Function
	1	2
CCL11_Eotaxin	,957*	0.290715
IL_6	-0.385615	,923*
Pooled within-groups correlations between discriminating variables and standardized canonical discriminant functions Variables ordered by absolute size of correlation within function.
*. Largest absolute correlation between each variable and any discriminant function
Canonical Discriminant Function Coefficients
	Function
	1	2
CCL11_Eotaxin	0.0187791	0.0078485
IL_6	-0.0170105	0.0559854
(Constant)	-1.4875	-1.36615
Unstandardized coefficients
Functions at Group Centroids
CRMO_Gruppe Group	Function
	1	2
0 Disease Control	-0.540318	-0.726091
1 CRMO	-0.845971	1.12931
2 Healthy	2.14446	0.154717
Unstandardized canonical discriminant functions evaluated at group means
Classification Statistics
Classification Processing Summary
Processed		253
Excluded	Missing or out-of-range group codes	0
	At least one missing discriminating variable	0
Used in Output		253
Prior Probabilities for Groups
CRMO_Gruppe Group	Prior	Cases Used in Analysis
		Unweighted	Weighted
0 Disease Control	0.333333	123	123
1 CRMO	0.333333	71	71
2 Healthy	0.333333	59	59
Total	1	253	253
Classification Function Coefficients
	CRMO_Gruppe Group
	0 Disease Control	1 CRMO	2 Healthy
CCL11_Eotaxin	0.0228107	0.031633	0.0801414
IL_6	0.0197217	0.128796	0.0233647
(Constant)	-1.75203	-4.41804	-8.8507
Fisher's linear discriminant functions
Territorial Map
Canonical Discriminant
Function 2
-8,0 -6,0 -4,0 -2,0 ,0 2,0 4,0 6,0 8,0
+---------+---------+---------+---------+---------+---------+---------+---------+
8,0 + 23 +
I 23 I
I 23 I
I 23 I
I 23 I
I 23 I
6,0 + + + + + + 23 + + +
I 23 I
I 23 I
I 23 I
I 23 I
I 23 I
4,0 + + + + + 23 + + +
I 23 I
I 23 I
I 23 I
I 23 I
I 23 I
2,0 + + + + + 23 + + + +
I 23 I
I 23 I
I * 23 I
I 23 I
I 222222223 I
,0 + + + 2222222222111111113 +* + + +
I 22222222221111111111 13 I
I 22222222221111111111 * 13 I
I2222221111111111 13 I
I111111 13 I
I 13 I
-2,0 + + + + + 13 + + + +
I 13 I
I 13 I
I 13 I
I 13 I
I 13 I
-4,0 + + + + + 13 + + +
I 13 I
I 13 I
I 13 I
I 13 I
I 13 I
-6,0 + + + + + + 13 + + +
I 13 I
I 13 I
I 13 I
I 13 I
I 13 I
-8,0 + 13 +
+---------+---------+---------+---------+---------+---------+---------+---------+
-8,0 -6,0 -4,0 -2,0 ,0 2,0 4,0 6,0 8,0
Canonical Discriminant Function 1
Symbols used in territorial map
Symbol Group Label
------ ----- --------------------
1 0 Disease Control
2 1 CRMO
3 2 Healthy
* Indicates a group centroid
Classification Resultsa
CRMO_Gruppe Group			Predicted Group Membership			Total
			0 Disease Control	1 CRMO	2 Healthy
Original	Count	0 Disease Control	116	4	3	123
		1 CRMO	7	62	2	71
		2 Healthy	10	0	49	59
	%	0 Disease Control	94.3089	3.25203	2.43902	100
		1 CRMO	9.85915	87.3239	2.8169	100
		2 Healthy	16.9492	0	83.0508	100
a. 89,7% of original grouped cases correctly classified.
