# Supplementary material for: Serum Interleukin-6 and CCL11/Eotaxin May Be Suitable Biomarkers for the Diagnosis of Chronic Nonbacterial Osteomyelitis
Source: Front Pediatr. 2017 Dec 1;5:256. doi: 10.3389/fped.2017.00256 (PMC5716982; doi:10.3389/fped.2017.00256)
Supplement: Data Supplement S6 — Univariate ANOVA with Bonferroni correction and pairwise comparison [chronic recurrent multifocal osteomyelitis (CRMO) vs. controls vs. pooled alternative diagnoses]. [file table_6.xlsx]

## Sheet: Sheet1
* Encoding: UTF-8.
USE ALL.
COMPUTE filter_$=(Erkrankung ~= 14 & Erkrankung ~= 6).
FILTER BY filter_$.
EXECUTE.
* ONEWAY neu .
ONEWAY CCL11_Eotaxin CCL2_MCP_1 CCL5_RANTES Collagen_I_alpha_1 IL_10 IL_12_p70 IL_18 IL_19 IL_1ra
IL_2_R_alpha IL_6 Mip_1_beta Osteopontin Osteoprogerin S100A8 SPARC TNF_alpha TRANCE_RANK_L BY
CRMO_Gruppe
/MISSING ANALYSIS
/POSTHOC=BONFERRONI ALPHA(0.05).
Oneway
Notes
Output Created		21-APR-2017 13:49:12
Comments
Input	Data	U:\_Beratung\Hedrich\170309\Hedrich_170403_English_diskr.sav
	Active Dataset	DataSet1
	Filter	filter_$
	Weight	<none>
	Split File	<none>
	N of Rows in Working Data File	253
Missing Value Handling	Definition of Missing	User-defined missing values are treated as missing.
	Cases Used	Statistics for each analysis are based on cases with no missing data for any variable in the analysis.
Syntax		ONEWAY CCL11_Eotaxin CCL2_MCP_1 CCL5_RANTES Collagen_I_alpha_1 IL_10 IL_12_p70 IL_18 IL_19 IL_1ra IL_2_R_alpha IL_6 Mip_1_beta Osteopontin Osteoprogerin S100A8 SPARC TNF_alpha TRANCE_RANK_L BY CRMO_Gruppe /MISSING ANALYSIS /POSTHOC=BONFERRONI ALPHA(0.05).
Resources	Processor Time	00:00:00,02
	Elapsed Time	00:00:00,02
[DataSet1] U:\_Beratung\Hedrich\170309\Hedrich_170403_English_diskr.sav
ANOVA
		Sum of Squares	df	Mean Square	F	Sig.
CCL11_Eotaxin	Between Groups	831699	2	415849	170.519	1.95265e-47
	Within Groups	609683	250	2438.73
	Total	1.44138e+06	252
CCL2_MCP_1	Between Groups	937657	2	468829	1.73531	0.178462
	Within Groups	6.75423e+07	250	270169
	Total	6.848e+07	252
CCL5_RANTES	Between Groups	1.05927e+08	2	5.29637e+07	16.5319	1.80697e-07
	Within Groups	8.0093e+08	250	3.20372e+06
	Total	9.06858e+08	252
Collagen_I_alpha_1	Between Groups	8.4381e+07	2	4.21905e+07	37.5961	5.30864e-15
	Within Groups	2.80551e+08	250	1.1222e+06
	Total	3.64932e+08	252
IL_10	Between Groups	1457.04	2	728.521	27.5947	1.48356e-11
	Within Groups	6600.18	250	26.4007
	Total	8057.23	252
IL_12_p70	Between Groups	698.002	2	349.001	1.49296	0.226703
	Within Groups	58441.1	250	233.764
	Total	59139.1	252
IL_18	Between Groups	2.16176e+06	2	1.08088e+06	15.6541	3.93283e-07
	Within Groups	1.7262e+07	250	69047.8
	Total	1.94237e+07	252
IL_19	Between Groups	144.899	2	72.4494	1.28458	0.278586
	Within Groups	14099.8	250	56.3991
	Total	14244.7	252
IL_1ra	Between Groups	5.67042e+06	2	2.83521e+06	5.70426	0.00378035
	Within Groups	1.24258e+08	250	497033
	Total	1.29929e+08	252
IL_2_R_alpha	Between Groups	1.18382e+07	2	5.91908e+06	26.0786	5.16865e-11
	Within Groups	5.67426e+07	250	226971
	Total	6.85808e+07	252
IL_6	Between Groups	55099.7	2	27549.8	93.3658	5.19601e-31
	Within Groups	73768.6	250	295.074
	Total	128868	252
Mip_1_beta	Between Groups	10502.9	2	5251.43	18.1011	4.55395e-08
	Within Groups	72529.3	250	290.117
	Total	83032.1	252
Osteopontin	Between Groups	1.3332e+07	2	6.66602e+06	0.0502088	0.95104
	Within Groups	3.31914e+10	250	1.32766e+08
	Total	3.32048e+10	252
Osteoprogerin	Between Groups	196262	2	98131	1.89546	0.152403
	Within Groups	1.29429e+07	250	51771.7
	Total	1.31392e+07	252
S100A8	Between Groups	1.87627e+07	2	9.38136e+06	13.3853	3.00262e-06
	Within Groups	1.75217e+08	250	700870
	Total	1.9398e+08	252
SPARC	Between Groups	3.13252e+13	2	1.56626e+13	8.72142	0.000218087
	Within Groups	4.48969e+14	250	1.79588e+12
	Total	4.80294e+14	252
TNF_alpha	Between Groups	782.091	2	391.046	8.55575	0.00025464
	Within Groups	11426.4	250	45.7056
	Total	12208.5	252
TRANCE_RANK_L	Between Groups	285.729	2	142.864	4.76482	0.0093139
	Within Groups	7495.8	250	29.9832
	Total	7781.53	252
Post Hoc Tests
Multiple Comparisons
Bonferroni
Dependent Variable			Mean Difference (I-J)	Std. Error	Sig.	95% Confidence Interval
						Lower Bound	Upper Bound
CCL11_Eotaxin	0 Disease Control	1 CRMO	-12.1948	7.36039	0.296436	-29.9348	5.54521
		2 Healthy	-139,50276*	7.82058	5.43201e-46	-158.352	-120.654
	1 CRMO	0 Disease Control	12.1948	7.36039	0.296436	-5.54521	29.9348
		2 Healthy	-127,30797*	8.69958	5.70255e-35	-148.276	-106.34
	2 Healthy	0 Disease Control	139,50276*	7.82058	5.43201e-46	120.654	158.352
		1 CRMO	127,30797*	8.69958	5.70255e-35	106.34	148.276
CCL2_MCP_1	0 Disease Control	1 CRMO	111.187	77.4706	0.457423	-75.5322	297.907
		2 Healthy	132.479	82.3143	0.326353	-65.9147	330.873
	1 CRMO	0 Disease Control	-111.187	77.4706	0.457423	-297.907	75.5322
		2 Healthy	21.2916	91.5661	1	-199.401	241.984
	2 Healthy	0 Disease Control	-132.479	82.3143	0.326353	-330.873	65.9147
		1 CRMO	-21.2916	91.5661	1	-241.984	199.401
CCL5_RANTES	0 Disease Control	1 CRMO	-691,07182*	266.776	0.0304429	-1334.05	-48.0893
		2 Healthy	1113,17033*	283.455	0.00033371	429.987	1796.35
	1 CRMO	0 Disease Control	691,07182*	266.776	0.0304429	48.0893	1334.05
		2 Healthy	1804,24215*	315.314	9.0005e-08	1044.27	2564.21
	2 Healthy	0 Disease Control	-1113,17033*	283.455	0.00033371	-1796.35	-429.987
		1 CRMO	-1804,24215*	315.314	9.0005e-08	-2564.21	-1044.27
Collagen_I_alpha_1	0 Disease Control	1 CRMO	124.839	157.89	1	-255.707	505.386
		2 Healthy	1405,70086*	167.762	1.16509e-14	1001.36	1810.04
	1 CRMO	0 Disease Control	-124.839	157.89	1	-505.386	255.707
		2 Healthy	1280,86153*	186.618	1.58112e-10	831.076	1730.65
	2 Healthy	0 Disease Control	-1405,70086*	167.762	1.16509e-14	-1810.04	-1001.36
		1 CRMO	-1280,86153*	186.618	1.58112e-10	-1730.65	-831.076
IL_10	0 Disease Control	1 CRMO	0.217488	0.765821	1	-1.62829	2.06327
		2 Healthy	5,75050*	0.813702	4.71236e-11	3.78931	7.71168
	1 CRMO	0 Disease Control	-0.217488	0.765821	1	-2.06327	1.62829
		2 Healthy	5,53301*	0.905158	1.12178e-08	3.3514	7.71462
	2 Healthy	0 Disease Control	-5,75050*	0.813702	4.71236e-11	-7.71168	-3.78931
		1 CRMO	-5,53301*	0.905158	1.12178e-08	-7.71462	-3.3514
IL_12_p70	0 Disease Control	1 CRMO	3.26982	2.27881	0.457714	-2.22257	8.76221
		2 Healthy	3.38531	2.42129	0.489925	-2.45047	9.2211
	1 CRMO	0 Disease Control	-3.26982	2.27881	0.457714	-8.76221	2.22257
		2 Healthy	0.115494	2.69343	1	-6.37621	6.60719
	2 Healthy	0 Disease Control	-3.38531	2.42129	0.489925	-9.2211	2.45047
		1 CRMO	-0.115494	2.69343	1	-6.60719	6.37621
IL_18	0 Disease Control	1 CRMO	165,39364*	39.1646	0.000101334	70.9991	259.788
		2 Healthy	203,93397*	41.6133	5.15524e-06	103.638	304.23
	1 CRMO	0 Disease Control	-165,39364*	39.1646	0.000101334	-259.788	-70.9991
		2 Healthy	38.5403	46.2905	1	-73.0288	150.109
	2 Healthy	0 Disease Control	-203,93397*	41.6133	5.15524e-06	-304.23	-103.638
		1 CRMO	-38.5403	46.2905	1	-150.109	73.0288
IL_19	0 Disease Control	1 CRMO	-1.68433	1.11932	0.40093	-4.38212	1.01346
		2 Healthy	0	1.1893	1	-2.86646	2.86646
	1 CRMO	0 Disease Control	1.68433	1.11932	0.40093	-1.01346	4.38212
		2 Healthy	1.68433	1.32298	0.612455	-1.50431	4.87297
	2 Healthy	0 Disease Control	0	1.1893	1	-2.86646	2.86646
		1 CRMO	-1.68433	1.32298	0.612455	-4.87297	1.50431
IL_1ra	0 Disease Control	1 CRMO	-241.805	105.078	0.0666109	-495.064	11.4535
		2 Healthy	170.656	111.648	0.382943	-98.4373	439.749
	1 CRMO	0 Disease Control	241.805	105.078	0.0666109	-11.4535	495.064
		2 Healthy	412,46122*	124.196	0.00309235	113.123	711.799
	2 Healthy	0 Disease Control	-170.656	111.648	0.382943	-439.749	98.4373
		1 CRMO	-412,46122*	124.196	0.00309235	-711.799	-113.123
IL_2_R_alpha	0 Disease Control	1 CRMO	317,06486*	71.0074	3.63453e-05	145.923	488.207
		2 Healthy	518,08320*	75.447	1.5508e-10	336.241	699.925
	1 CRMO	0 Disease Control	-317,06486*	71.0074	3.63453e-05	-488.207	-145.923
		2 Healthy	201.018	83.9269	0.0520492	-1.26212	403.299
	2 Healthy	0 Disease Control	-518,08320*	75.447	1.5508e-10	-699.925	-336.241
		1 CRMO	-201.018	83.9269	0.0520492	-403.299	1.26212
IL_6	0 Disease Control	1 CRMO	-31,43122*	2.56026	5.98962e-27	-37.602	-25.2605
		2 Healthy	3.82385	2.72034	0.483207	-2.7327	10.3804
	1 CRMO	0 Disease Control	31,43122*	2.56026	5.98962e-27	25.2605	37.602
		2 Healthy	35,25507*	3.02609	7.24907e-25	27.9616	42.5486
	2 Healthy	0 Disease Control	-3.82385	2.72034	0.483207	-10.3804	2.7327
		1 CRMO	-35,25507*	3.02609	7.24907e-25	-42.5486	-27.9616
Mip_1_beta	0 Disease Control	1 CRMO	0.475691	2.53867	1	-5.643	6.59438
		2 Healthy	15,40328*	2.69739	9.56046e-08	8.90203	21.9045
	1 CRMO	0 Disease Control	-0.475691	2.53867	1	-6.59438	5.643
		2 Healthy	14,92759*	3.00057	3.6451e-06	7.69563	22.1595
	2 Healthy	0 Disease Control	-15,40328*	2.69739	9.56046e-08	-21.9045	-8.90203
		1 CRMO	-14,92759*	3.00057	3.6451e-06	-22.1595	-7.69563
Osteopontin	0 Disease Control	1 CRMO	-489.647	1717.36	1	-4628.83	3649.54
		2 Healthy	57.718	1824.74	1	-4340.26	4455.69
	1 CRMO	0 Disease Control	489.647	1717.36	1	-3649.54	4628.83
		2 Healthy	547.365	2029.83	1	-4344.93	5439.66
	2 Healthy	0 Disease Control	-57.718	1824.74	1	-4455.69	4340.26
		1 CRMO	-547.365	2029.83	1	-5439.66	4344.93
Osteoprogerin	0 Disease Control	1 CRMO	20.7826	33.9129	1	-60.9543	102.519
		2 Healthy	-54.911	36.0332	0.386395	-141.758	31.9363
	1 CRMO	0 Disease Control	-20.7826	33.9129	1	-102.519	60.9543
		2 Healthy	-75.6936	40.0832	0.180386	-172.302	20.9149
	2 Healthy	0 Disease Control	54.911	36.0332	0.386395	-31.9363	141.758
		1 CRMO	75.6936	40.0832	0.180386	-20.9149	172.302
S100A8	0 Disease Control	1 CRMO	-298.497	124.778	0.0524574	-599.237	2.24241
		2 Healthy	461,78278*	132.579	0.00175509	142.24	781.325
	1 CRMO	0 Disease Control	298.497	124.778	0.0524574	-2.24241	599.237
		2 Healthy	760,27989*	147.481	1.54611e-06	404.822	1115.74
	2 Healthy	0 Disease Control	-461,78278*	132.579	0.00175509	-781.325	-142.24
		1 CRMO	-760,27989*	147.481	1.54611e-06	-1115.74	-404.822
SPARC	0 Disease Control	1 CRMO	250639	199736	0.632118	-230766	732043
		2 Healthy	885390,07593*	212224	0.000125086	373887	1.39689e+06
	1 CRMO	0 Disease Control	-250639	199736	0.632118	-732043	230766
		2 Healthy	634751,29353*	236078	0.0229636	65757.8	1.20374e+06
	2 Healthy	0 Disease Control	-885390,07593*	212224	0.000125086	-1.39689e+06	-373887
		1 CRMO	-634751,29353*	236078	0.0229636	-1.20374e+06	-65757.8
TNF_alpha	0 Disease Control	1 CRMO	0.97046	1.00764	1	-1.45814	3.39906
		2 Healthy	4,39869*	1.07064	0.00016204	1.81825	6.97914
	1 CRMO	0 Disease Control	-0.97046	1.00764	1	-3.39906	1.45814
		2 Healthy	3,42823*	1.19097	0.0130236	0.557757	6.29871
	2 Healthy	0 Disease Control	-4,39869*	1.07064	0.00016204	-6.97914	-1.81825
		1 CRMO	-3,42823*	1.19097	0.0130236	-6.29871	-0.557757
TRANCE_RANK_L	0 Disease Control	1 CRMO	1.48263	0.816128	0.211399	-0.484401	3.44966
		2 Healthy	2,57447*	0.867154	0.00983792	0.484463	4.66449
	1 CRMO	0 Disease Control	-1.48263	0.816128	0.211399	-3.44966	0.484401
		2 Healthy	1.09185	0.964618	0.776289	-1.23307	3.41677
	2 Healthy	0 Disease Control	-2,57447*	0.867154	0.00983792	-4.66449	-0.484463
		1 CRMO	-1.09185	0.964618	0.776289	-3.41677	1.23307
*. The mean difference is significant at the 0.05 level.
